# Supplementary material for: Synthesis of Benzo[4,5]thiazolo[2,3-c][1,2,4]triazole Derivatives via C-H Bond Functionalization of Disulfide Intermediates
Source: Molecules. 2022 Feb 22;27(5):1464. doi: 10.3390/molecules27051464 (PMC8911890; doi:10.3390/molecules27051464)
Supplement: Supplementary file 1 [file molecules-27-01464-s001.zip]

Archive with 1 entries (1 files):
- molecules-1601400-supplementary.pdf
